# Supplementary material for: Retinal Pigment Epithelial Abnormality and Choroidal Large Vascular Flow Imbalance Are Associated with Choriocapillaris Flow Deficits in Age-Related Macular Degeneration in Fellow Eyes
Source: J Clin Med. 2023 Feb 8;12(4):1360. doi: 10.3390/jcm12041360 (PMC9965486; doi:10.3390/jcm12041360)
Supplement: Supplementary file 1 [file jcm-12-01360-s001.zip]

Archive with 1 entries (1 files):
- jcm-2143476-supplementary.pdf
